# Supplementary material for: Six Undescribed Capnosane-Type Macrocyclic Diterpenoids from South China Sea Soft Coral Sarcophyton crassocaule: Structural Determination and Biological Evaluation
Source: Mar Drugs. 2023 Dec 18;21(12):645. doi: 10.3390/md21120645 (PMC10744964; doi:10.3390/md21120645)
Supplement: Supplementary file 1 [file marinedrugs-21-00645-s001.zip]

Archive with 1 entries (1 files):
- marinedrugs-2749828-supplementary.pdf
